# Supplementary material for: Cortical Origin-Dependent Metabolic and Molecular Heterogeneity in Gliomas: Insights from 18F-FET PET
Source: Biomedicines. 2025 Mar 7;13(3):657. doi: 10.3390/biomedicines13030657 (PMC11940755; doi:10.3390/biomedicines13030657)
Supplement: Supplementary file 1 [file biomedicines-13-00657-s001.zip]

Archive with 1 entries (1 files):
- biomedicines-3476161-supplementary.pdf
